# Supplementary material for: Erosive Potential of Sports, Energy Drinks, and Isotonic Solutions on Athletes’ Teeth: A Systematic Review
Source: Nutrients. 2025 Jan 23;17(3):403. doi: 10.3390/nu17030403 (PMC11820644; doi:10.3390/nu17030403)
Supplement: Supplementary file 1 [file nutrients-17-00403-s001.zip]

Archive with 1 entries (1 files):
- Suppl. S1. PRISMA checklist of selected studies.pdf
